# Supplementary material for: A Serodiagnostic IgM ELISA to Detect Acute Cytauxzoonosis
Source: Pathogens. 2022 Oct 14;11(10):1183. doi: 10.3390/pathogens11101183 (PMC9611129; doi:10.3390/pathogens11101183)
Supplement: Supplementary file 1 [file pathogens-11-01183-s001.zip]

Archive with 2 entries (2 files):
- Kao et al 2022 Supplemental Tables.pdf
- Kao et al ELISA data.pdf
